# Supplementary material for: Prevalence of tick-transmitted pathogens in cattle reveals that Theileria parva, Babesia bigemina and Anaplasma marginale are endemic in Burundi
Source: Parasit Vectors. 2021 Jan 5;14:6. doi: 10.1186/s13071-020-04531-2 (PMC7786990; doi:10.1186/s13071-020-04531-2)
Supplement: Supplementary file 1 — Additional file 1: Table S1. Number of clinical cases of ECF and bovine babesiosis per 1000 cattle and per commune in 2017. [file 13071_2020_4531_MOESM1_ESM.xlsx]

## Sheet: Table S1
Number of clinical cases of ECF and bovine babesiosis per 1000 cattle and per commune in 2017
ID	Province	Commune	ECF	Babesiosis
1	Bubanza	Bubanza	114	1
2	Bubanza	Gihanga	58	2
3	Bubanza	Mpanda	184	5
4	Bubanza	Musigati	23	0
5	Bubanza	Rugazi	53	7
6	Bujumbura-Mairie	Buterere	0	0
7	Bujumbura-Mairie	Buyenzi	0	0
8	Bujumbura-Mairie	Bwiza	0	0
9	Bujumbura-Mairie	Cibitoke	0	0
10	Bujumbura-Mairie	Gihosha	0	0
11	Bujumbura-Mairie	Kamenge	0	0
12	Bujumbura-Mairie	Kanyosha	0	0
13	Bujumbura-Mairie	Kinama	0	0
14	Bujumbura-Mairie	Kinindo	0	0
15	Bujumbura-Mairie	Musaga	0	0
16	Bujumbura-Mairie	Ngagara	0	0
17	Bujumbura-Mairie	Nyakabiga	0	0
18	Bujumbura-Mairie	Rohero	0	0
19	Rumonge	Bugarama	55	0
20	Bujumbura-Rural	Isare	85	0
21	Bujumbura-Rural	Kabezi	47	0
22	Bujumbura-Rural	Kanyosha	11	126
23	Bujumbura-Rural	Mubimbi	61	0
24	Bujumbura-Rural	Mugongomanga	33	0
25	Rumonge	Muhuta	35	1
26	Bujumbura-Rural	Mukike	113	0
27	Bujumbura-Rural	Mutambu	117	0
28	Bujumbura-Rural	Mutimbuzi	38	0
29	Bujumbura-Rural	Nyabiraba	113	0
30	Rumonge	Burambi	55	1
31	Bururi	Bururi	20	1
32	Rumonge	Buyengero	82	0
33	Bururi	Matana	7	0
34	Bururi	Mugamba	3	0
35	Rumonge	Rumonge	218	0
36	Bururi	Rutovu	13	2
37	Bururi	Songa	46	2
38	Bururi	Vyanda	6	0
39	Cankuzo	Cankuzo	6	2
40	Cankuzo	Cendajuru	46	8
41	Cankuzo	Gisagara	133	27
42	Cankuzo	Kigamba	1	1
43	Cankuzo	Mishiha	44	4
44	Cibitoke	Buganda	57	4
45	Cibitoke	Bukinanvana	53	16
46	Cibitoke	Mabayi	145	15
47	Cibitoke	Mugina	81	0
48	Cibitoke	Murwi	123	3
49	Cibitoke	Rugombo	33	2
50	Gitega	Bugendana	149	1
51	Gitega	Bukirasazi	38	0
52	Gitega	Buraza	41	1
53	Gitega	Giheta	38	1
54	Gitega	Gishubi	267	0
55	Gitega	Gitega	83	0
56	Gitega	Itaba	52	0
57	Gitega	Makebuko	28	0
58	Gitega	Mutaho	8	0
59	Gitega	Nyarusange	131	11
60	Gitega	Ryansoro	54	0
61	Karuzi	Bugenyuzi	25	2
62	Karuzi	Buhiga	123	3
63	Karuzi	Gihogazi	532	3
64	Karuzi	Gitaramuka	0	0
65	Karuzi	Mutumba	99	0
66	Karuzi	Nyabikere	0	0
67	Karuzi	Shombo	0	0
68	Kayanza	Butaganzwal	44	0
69	Kayanza	Gahombo	39	0
70	Kayanza	Gatara	59	2
71	Kayanza	Kabarore	37	0
72	Kayanza	Kayanza	66	0
73	Kayanza	Matongo	8	0
74	Kayanza	Muhanga	20	10
75	Kayanza	Muruta	12	0
76	Kayanza	Rango	107	0
77	Kirundo	Bugabira	124	3
78	Kirundo	Busoni	87	15
79	Kirundo	Bwambarangwe	175	8
80	Kirundo	Gitobe	133	20
81	Kirundo	Kirundo	79	12
82	Kirundo	Ntega	89	10
83	Kirundo	Vumbi	63	1
84	Makamba	Kayogoro	125	0
85	Makamba	Kibago	47	0
86	Makamba	Mabanda	117	0
87	Makamba	Makamba	367	155
88	Makamba	Nyanza Lac	240	2
89	Makamba	Vugizo	57	0
90	Muramvya	Bukeye	73	0
91	Muramvya	Kiganda	56	0
92	Muramvya	Mbuye	60	0
93	Muramvya	Muramvya	73	1
94	Muramvya	Rutegama	115	0
95	Muyinga	Buhinvuza	11	0
96	Muyinga	Butihinda	6	0
97	Muyinga	Gashoho	259	0
98	Muyinga	Gasorwe	8	0
99	Muyinga	Giteranyi	0	0
100	Muyinga	Muyinga	148	0
101	Muyinga	Mwakiro	73	0
102	Mwaro	Bisoro	53	0
103	Mwaro	Gisozi	38	0
104	Mwaro	Kayokwe	96	0
105	Mwaro	Ndava	12	0
106	Mwaro	Nyabihanga	98	0
107	Mwaro	Rusaka	3	0
108	Ngozi	Busiga	35	1
109	Ngozi	Gashikanwa	24	0
110	Ngozi	Kiremba	149	0
111	Ngozi	Marangara	29	4
112	Ngozi	Mwumba	7	0
113	Ngozi	Ngozi	24	0
114	Ngozi	Nvamurenza	43	0
115	Ngozi	Ruhororo	32	0
116	Ngozi	Tangara	0	9
117	Rutana	Bukemba	13	0
118	Rutana	Giharo	134	7
119	Rutana	Gitanga	25	0
120	Rutana	Mpinga-Kayove	133	10
121	Rutana	Musongati	122	0
122	Rutana	Rutana	140	0
123	Ruyigi	Butaganzwa	68	1
124	Ruyigi	Butezi	151	0
125	Ruyigi	Bweru	34	3
126	Ruyigi	Gisuru	66	6
127	Ruyigi	Kinyinya	20	29
128	Ruyigi	Nyabitsinda	9	6
129	Ruyigi	Ruyigi	73	1
